# Supplementary material for: Engineering the Surface of Ti3C2 MXene Nanosheets for High Stability and Multimodal Anticancer Therapy
Source: Pharmaceutics. 2022 Jan 27;14(2):304. doi: 10.3390/pharmaceutics14020304 (PMC8879045; doi:10.3390/pharmaceutics14020304)
Supplement: Supplementary file 1 [file pharmaceutics-14-00304-s001.zip]

Archive with 1 entries (1 files):
- pharmaceutics-1553789-supplementary FINAL.pdf
